# Supplementary material for: Immunodominant B-Cell Linear Epitope on the VP1 P Domain of a Feline Norovirus Cat Model
Source: Pathogens. 2022 Jun 27;11(7):731. doi: 10.3390/pathogens11070731 (PMC9316177; doi:10.3390/pathogens11070731)
Supplement: Supplementary file 1 [file pathogens-11-00731-s001.zip]

Archive with 1 entries (1 files):
- pathogens-1770673-supplementary.pdf
